# Supplementary material for: LeishCyc: a biochemical pathways database for Leishmania major
Source: BMC Syst Biol. 2009 Jun 5;3:57. doi: 10.1186/1752-0509-3-57 (PMC2700086; doi:10.1186/1752-0509-3-57)
Supplement: Additional file 3 — Transporters in Leishmania. Transporters and transport reactions identified in LeishCyc. Shown are the enzymes linked to those reactions. Details of transporter synonyms and localization (predicted and experimentally verified) are also indicated. [file 1752-0509-3-57-S3.xls]

## Sheet: Sheet1
Supplementary Table 3. Transporters in Leishmania. Transporters and transport reactions identifed in LeishCyc. These are the enzymes linked to those reactions.
Gene id	Transporter (synonym(s))	Transport Reaction (localisation)
LmjF02.0440	Amino acid transporter (AAT18)
LmjF07.1160	Amino acid transporter (AAT19)
LmjF10.0710	Amino acid transporter (AAT20.1)
LmjF10.0715	Amino acid transporter (AAT20.2)
LmjF10.0720	Amino acid transporter (AAT20.3)
LmjF11.0520	Amino acid transporter (AAT15)
LmjF11.0550	Nucleobase transporter (NT4)	Adenine (Extracellular Space) → Adenine (Cytosol)
LmjF13.1210	Nucleobase transporter (NT3)	Hypoxanthine (Extracellular Space) → Hypoxanthine (Cytosol); Xanthine (Extracellular Space) → Xanthine (Cytosol); Guanine (Extracellular Space) → Guanine (Cytosol); Adenine (Extracellular Space) → Adenine (Cytosol)
LmjF14.0320	Polyamine transporter (POT1 (aka AAT21))	Putrescine (Extracellular Space) → Putrescine (Cytosol)
LmjF15.0890	ABC transporter (ABCG4)	1-alkyl-2-acyl-phosphatidylcholine [+ATP + H2O → ADP + phosphate] (Cytosol) → 1-alkyl-2-acyl-phosphatidylcholine (Extracellular Space)
LmjF15.1230	Adenosine-pyrimidine nucleoside transporter (NT1.2)	Thymidine + H+ (Extracellular Space) → Thymidine + H+ (Cytosol); Cytidine + H+ (Extracellular Space) → Cytidine + H+ (Cytosol); Uridine + H+ (Extracellular Space) → Uridine + H+ (Cytosol); Adenosine + H+ (Extracellular Space) → Adenosine + H+ (Cytosol)
LmjF15.1240	Adenosine-pyrimidine nucleoside transporter (NT1.1)	Thymidine + H+ (Extracellular Space) → Thymidine + H+ (Cytosol); Cytidine + H+ (Extracellular Space) → Cytidine + H+ (Cytosol); Uridine + H+ (Extracellular Space) → Uridine + H+ (Cytosol); Adenosine + H+ (Extracellular Space) → Adenosine + H+ (Cytosol)
LmjF18.0400	UDP-galactose tranporter (LPG5B)	UDP-Galactose (Cytosol) → UDP-Galactose (Golgi Lumen)
LmjF22.0230	Amino acid transporter (AAT22)
LmjF22.1010	UDP-glucose transporter (HUT1L)	UDP-D-Glucose (Cytosol) → UDP-D-Glucose (ER Lumen)
LmjF24.0360	UDP-galactose tranporter (LPG5A)	UDP-Galactose (Cytosol) → UDP-Galactose (Golgi Lumen)
LmjF24.0680	myo-inositol/proton symporter (MIT)	myo-inositol + H+ (Extracellular Space) → myo-inositol + H+ (Cytosol)
LmjF27.0670	Amino acid transporter (AAT23.1)
LmjF27.0680	Amino acid transporter (AAT23.2)
LmjF27.1580	Amino acid transporter (AAT24)
LmjF31.0020	Aquaglyceroporin (AQP1)	Glycerol (Extracellular Space) → Glycerol (Cytosol); H2O (Extracellular Space) → H2O (Cytosol); Dihydroxy-acetone (Extracellular Space) → Dihydroxyacetone (Cytosol)
LmjF31.0320	Amino acid transporter (AAT1.1)
LmjF31.0330	Amino acid transporter (AAT1.2)
LmjF31.0340	Amino acid transporter (AAT1.3)
LmjF31.0350	Amino acid transporter (AAT1.4)
LmjF31.0570	Amino acid transporter (AAT25.1)
LmjF31.0580	Amino acid transporter (AAT25.2)
LmjF31.0870	Amino acid (arginine) transporter (AAT13.1 (aka AAP3))	L-arginine + H+ (Extracellular Space) → L-arginine + H+ (Cytosol)
LmjF31.0880	Amino acid (arginine) transporter (AAT13.2 (aka AAP3))	L-arginine + H+ (Extracellular Space) → L-arginine + H+ (Cytosol)
LmjF31.1790	Amino acid transporter (AAT8.1)
LmjF31.1800	Amino acid transporter (AAT8.2)
LmjF31.1820	Amino acid transporter (AAT8.3)
LmjF31.3060	Iron transporter (LIT1-1)	Fe2+ (Extracellular Space) → Fe2+ (Cytosol)
LmjF31.3070	Iron transporter (LIT1-2)	Fe2+ (Extracellular Space) → Fe2+ (Cytosol)
LmjF32.2660	Amino acid transporter (AAT16)
LmjF33.0290	Hexose transporter (D2)	Mannose (Extracellular Space) → Mannose (Cytosol); Fructose (Extracellular Space) → Fructose (Cytosol); D-Glucose (Extracellular Space) → D-Glucose (Cytosol)
LmjF33.1420	Amino acid transporter (AAT26)
LmjF34.3120	GDP-mannose transporter (LPG2)	GDP-D-Mannose (Cytosol) → GDP-D-Mannose (Golgi Lumen)
LmjF35.4410	Amino acid transporter (AAT11)
LmjF35.5150	Biopterin transporter (BT1)	Biopterin (Extracellular Space) → Biopterin (Cytosol)
LmjF35.5350	Amino acid transporter (AAT27.1)
LmjF35.5360	Amino acid transporter (AAT27.2)
LmjF36.0420	Amino acid transporter (AAT28)
LmjF36.1940	Inosine-guanosine transporter (NT2)	Xanthosine + H+ (Extracellular Space) → Xanthosine + H+ (Cytosol); Guanosine + H+ (Extracellular Space) → Guanosine + H+ (Cytosol); Inosine + H+ (Extracellular Space) → Inosine + H+ (Cytosol)
LmjF36.4480	Amino acid transporter (AAT14)
LmjF36.6280	Glucose transporter (GT3)	Galactose (Extracellular Space) → Galactose (Cytosol); Mannose (Extracellular Space) → Mannose (Cytosol); Fructose (Extracellular Space) → Fructose (Cytosol); D-Glucose (Extracellular Space) → D-Glucose (Cytosol)
LmjF36.6290	Glucose transporter (GT2)	Galactose (Extracellular Space) → Galactose (Cytosol); Mannose (Extracellular Space) → Mannose (Cytosol); Fructose (Extracellular Space) → Fructose (Cytosol); D-Glucose (Extracellular Space) → D-Glucose (Cytosol)
LmjF36.6300	Glucose transporter (GT1)	Galactose (Extracellular Space) → Galactose (Cytosol); Mannose (Extracellular Space) → Mannose (Cytosol); Fructose (Extracellular Space) → Fructose (Cytosol); D-Glucose (Extracellular Space) → D-Glucose (Cytosol)
LmjF36.6830	Amino acid transporter (AAT29)
