# Supplementary material for: LeishCyc: a biochemical pathways database for Leishmania major
Source: BMC Syst Biol. 2009 Jun 5;3:57. doi: 10.1186/1752-0509-3-57 (PMC2700086; doi:10.1186/1752-0509-3-57)
Supplement: Additional file 5 — LeishCyc chokepoint reactions. Chokepoint reactions were identified for L. major using the Pathway Tools chokepoint identification tool. Shown are the enzymes linked to those reactions. Enzymes are grouped within major pathway categories and those with human orthologs are indicated (as determined by the TDR Targets database, with ortholog groupings from OrthoMCL v1.2). [file 1752-0509-3-57-S5.xls]

## Sheet: Sheet1
Supplementary Table 4. LeishCyc chokepoint reactions. Chokepoint reactions were identified for L. major using the Pathway Tools chokepoint identification tool. Shown are the enzymes linked to those reactions. Enzymes are grouped within major pathway categories.
Gene id	Enzyme	Class***	EC Number	Human Orthologue?†	Reaction
LmjF12.0220	glyoxalase II	1			S-lactoyl-trypanothione + H2O = trypanothione + D-lactate
LmjF16.0760	transaldolase, putative	1	2.2.1.2		D-glyceraldehyde-3-phosphate + D-sedoheptulose-7-phosphate = fructose-6-phosphate + D-erythrose-4-phosphate
LmjF18.0510*	aconitase, putative	1	4.2.1.3		cis-aconitate + H2O = isocitrate
LmjF18.0510*	aconitase, putative	1	4.2.1.3		citrate = cis-aconitate + H2O
LmjF24.2060*	transketolase	1	2.2.1.1		D-erythrose-4-phosphate + D-xylulose-5-phosphate = fructose-6-phosphate + D-glyceraldehyde-3-phosphate
LmjF24.2060*	transketolase	1	2.2.1.1		D-ribose-5-phosphate + D-xylulose-5-phosphate = D-sedoheptulose-7-phosphate + D-glyceraldehyde-3-phosphate
LmjF26.0020	methylmalonyl-coa epimerase-like protein	1	5.1.99.1		(S)-methyl-malonyl-CoA = (R)-methylmalonyl-CoA
LmjF26.2700	6-phosphogluconolactonase	1	3.1.1.31		D-glucono-delta-lactone-6-phosphate + H2O = 6-phospho-D-gluconate
LmjF27.0300	methylmalonyl-coenzyme a mutase, putative	1	5.4.99.2		(R)-methylmalonyl-CoA = succinyl-CoA
LmjF28.0490	propionyl-coa carboxylase beta chain, putative	1	6.4.1.3		propionyl-CoA + ATP + HCO3- = (S)-methyl-malonyl-CoA + phosphate + ADP
LmjF28.2420	2-oxoglutarate dehydrogenase, E2 component, dihydrolipoamide succinyltransferase, putative	1	2.3.1.61		coenzyme A + enzyme N6-(S-succinyldihydrolipoyl)lysine = succinyl-CoA + enzyme N6-(dihydrolipoyl)lysine
LmjF30.0610	nitrate reductase, putative	1	1.7.1.1	N	NO3- + NADH = nitrite + H2O + NAD+
LmjF31.2150	D-arabinose dehydrogenase	1			D-arabinose + NADP+ = D-arabino-1,5-lactone + NADPH + H+
LmjF31.2970	acetyl-CoA carboxylase, putative	1	6.4.1.2		acetyl-CoA + carboxy-biotin-BCCP = malonyl-CoA + a biotin-BCCP (dimer)
LmjF34.0080	glucose-6-phosphate dehydrogenase	1	1.1.1.49		beta-D-glucose-6-phosphate + NADP+ = D-glucono-delta-lactone-6-phosphate + NADPH + H+
LmjF35.2740	galactokinase	1	2.7.1.6		D-galactose + ATP = alpha-D-galactose 1-phosphate + ADP
LmjF35.3010	glyoxalase i	1			trypanothione hemithioacetal = S-lactoyl-trypanothione
LmjF35.3340	6-phosphogluconate dehydrogenase, decarboxylating, putative	1	1.1.1.44		6-phospho-D-gluconate + NAD(P)+ = D-ribulose-5-phosphate + CO2 + NAD(P)H
LmjF18.1380**	pyruvate dehydrogenase E1 complex alpha-subunit	1	1.2.4.1		pyruvate + enzyme N6-(lipoyl)lysine = enzyme N6-(S-acetyldihydrolipoyl)lysine + CO2
LmjF25.1710**	pyruvate dehydrogenase E1 complex beta-subunit	1	1.2.4.1		pyruvate + enzyme N6-(lipoyl)lysine = enzyme N6-(S-acetyldihydrolipoyl)lysine + CO2
LmjF03.0030	D-3-phosphoglycerate dehydrogenase-like protein	2	1.1.1.95		3-phosphoglycerate + NAD+ = 3-phospho-hydroxypyruvate + NADH
LmjF04.0580	spermidine synthase, putative	2	2.5.1.16		putrescine + S-adenosyl-L-methioninamine = spermidine + 5'-methylthioadenosine
LmjF05.0350	trypanothione reductase	2	1.8.1.12		NADP+ + trypanothione = NADPH + trypanothione disulfide
LmjF05.0830	methylthioadenosine phosphorylase	2	2.4.2.28		5'-methylthioadenosine + phosphate = adenine + 5-methylthioribose-1-phosphate
LmjF06.0370	glutamine synthetase, putative	2	6.3.1.2		ammonia + L-glutamate + ATP = L-glutamine + ADP + phosphate
LmjF07.0090	cobalamin-dependent methionine synthase	2	2.1.1.13		L-homocysteine + 5-methyl-THF = L-methionine + tetrahydrofolate
LmjF07.0260	homoserine dehydrogenase-like protein	2	1.1.1.3	N	L-aspartate-semialdehyde + NAD(P)H + H+ = homoserine + NAD(P)+
LmjF11.0100	seryl-tRNA synthetase, putative	2	6.1.1.11		tRNAsec + L-serine + ATP = L-seryl-tRNAsec + diphosphate + AMP
LmjF11.0220	pterin-4-alpha-carbinolamine dehydratase, putative	2			4alpha-hydroxy-tetrahydrobiopterin = quinonoid dihydrobiopterin + H2O
LmjF13.1680	pyrroline-5-carboxylate reductase	2	1.5.1.2		pyrroline 5-carboxylate + NAD(P)H + H+ = L-proline + NAD(P)+
LmjF14.0350	threonine synthase, putative	2	4.2.3.1		O-phospho-L-homoserine + H2O = phosphate + L-threonine
LmjF14.0910	glutathione synthetase, putative	2	6.3.2.3		glycine + L-gamma-glutamylcysteine + ATP = glutathione + phosphate + ADP
LmjF18.1040	5-oxoprolinase	2	3.5.2.9		5-oxoproline + 2 H2O + ATP = L-glutamate + phosphate + ADP
LmjF18.1660	gamma-glutamylcysteine synthetase, putative	2	6.3.2.2		L-cysteine + L-glutamate + ATP = L-gamma-glutamylcysteine + phosphate + ADP
LmjF22.0110	glutamine amidotransferase, putative	2	6.3.5.2		xanthosine-5-phosphate + H2O + L-glutamine + ATP = L-glutamate + GMP + diphosphate + AMP
LmjF23.0260	argininosuccinate synthase, putative	2	6.3.4.5		L-aspartate + citrulline + ATP = L-arginino-succinate + diphosphate + AMP
LmjF26.0030	glycine decarboxylase	2	1.4.4.2	N	H-protein-(lipoyl)lysine + glycine = H-protein-S-(aminomethyldihydrolipoyl)lysine + CO2
LmjF26.0830	asparagine synthetase a, putative	2	6.3.1.1	N	ammonia + L-aspartate + ATP = L-asparagine + diphosphate + AMP
LmjF27.1670	molybdopterin synthase sulphurylase-like protein, putative	2	2.8.1.-		cyclic pyranopterin monophosphate + 2 S2- = molybdopterin + 2 H2O
LmjF27.2030	branched-chain amino acid aminotransferase, putative	2	2.6.1.42		L-valine + alpha-ketoglutarate = L-glutamate + 2-keto-isovalerate
LmjF28.1280	putative phenylalanine-4-hydroxylase, putative	2	1.14.16.1		O2 + tetrahydrobiopterin + L-phenylalanine = L-tyrosine + 4α-hydroxy-tetrahydrobiopterin
LmjF30.0180	3-hydroxyisobutyrate dehydrogenase, putative	2	1.1.1.31		NAD+ + 3-hydroxy-isobutyrate = NADH + methylmalonate-semialdehyde
LmjF30.3080	homoserine kinase, putative	2	2.7.1.39	N	homoserine + ATP = O-phospho-L-homoserine + ADP
LmjF34.2850	serine acetyltransferase, putative	2	2.3.1.30	N	L-serine + acetyl-CoA = O-acetyl-L-serine + coenzyme A
LmjF35.0820	broad specificity aminotransferase	2			oxaloacetate + L-tryptophan = L-aspartate + indole-3-pyruvate
LmjF36.3590	cysteine synthase, putative	2	2.5.1.47		O-acetyl-L-serine + hydrogen sulfide = L-cysteine + acetate
LmjF36.5410	selenophosphate synthetase, putative	2	2.7.9.3		H2O + selenide + ATP = selenophosphate + phosphate + AMP
LmjF04.0460	adenylosuccinate lyase, putative	3	4.3.2.2		adenylo-succinate = fumarate + AMP
LmjF06.0560	dUTP diphosphatase	3	3.6.1.23	N	H2O + dUTP = diphosphate + dUMP
LmjF06.1070	deoxyribose-phosphate aldolase, putative	3	4.1.2.4		deoxyribose-5-phosphate = acetaldehyde + D-glyceraldehyde-3-phosphate
LmjF10.0060	thymidylate kinase-like protein	3	2.7.4.9		ATP + dTMP = ADP + dTDP
LmjF13.1190	adenylosuccinate synthetase, putative	3	6.3.4.4		L-aspartate + inosine-5'-phosphate + GTP = adenylo-succinate + phosphate + GDP
LmjF16.0530	dihydroorotate dehydrogenase	3	1.3.3.1		O2 + dihydroorotate = H2O2 + orotate
LmjF16.0540	aspartate carbamoyltransferase, putative	3	2.1.3.2	N	L-aspartate + carbamoyl-phosphate = N-carbamoyl-L-aspartate + phosphate
LmjF16.0550*	OMPDCase-OPRTase, putative	3	2.4.2.10	N	5-phosphoribosyl 1-pyrophosphate + orotate = orotidine-5'-phosphate + diphosphate
LmjF16.0550*	OMPDCase-OPRTase, putative	3	4.1.1.23	N	orotidine-5'-phosphate = CO2 + UMP
LmjF16.0580	dihydroorotase, putative	3	3.5.2.3	N	N-carbamoyl-L-aspartate = dihydroorotate + H2O
LmjF20.0560	CTP synthase, putative	3	6.3.4.2		ATP + UTP + L-glutamine + H2O = ADP + phosphate + CTP + L-glutamate
LmjF29.2800	inosine-adenosine-guanosine-nucleoside hydrolase, putative	3	3.2.2.1	N	nicotinamide riboside + H2O = nicotinamide + D-ribose
LmjF33.2720	3-oxoacyl-acyl carrier protein synthase ii, putative	3	2.3.1.41		acetyl-ACP + malonyl-ACP = an acyl carrier protein + acetoacetyl-ACP + CO2
LmjF06.1270	coproporphyrinogen iii oxidase, putative	4	1.3.3.3		coproporphyrinogen III + O2 + 2 H+ = protoporphyrinogen IX + 2 CO2 + 2 H2O
LmjF06.1280	protoporphyrinogen oxidase-like protein	4	1.3.3.4	N	protoporphyrinogen IX + 1.5 O2 = protoporphyrin IX + 3 H2O
LmjF17.1360*	gulono-1,4-lactone oxidase/arabino-1,4-lactone oxidase	4	1.1.3.8	N	O2 + L-gulono-1,4-lactone = H2O2 + L-xylo-Hexulonolactone
LmjF17.1360*	gulono-1,4-lactone oxidase/arabino-1,4-lactone oxidase	4	1.1.3.37	N	D-arabinono-1,4-lactone + O2 = D-erythro-ascorbate + H2O2
LmjF17.1460	ferrochelatase-like protein	4	4.99.1.1		Fe2+ + protoporphyrin IX = 2 H+ + protoheme IX
LmjF22.1530	dephospho-CoA kinase, putative	4	2.7.1.24		dephospho-CoA + ATP = coenzyme A + ADP
LmjF23.0270*	pteridine reductase 1	4		N	biopterin + NADPH = dihydrobiopterin + NADP+
LmjF23.0270*	pteridine reductase 1	4	1.5.1.33	N	2 NADP+ + tetrahydrobiopterin = 2 NADPH + dihydrobiopterin
LmjF26.0320	C-1-tetrahydrofolate synthase, cytoplasmic, putative	4	3.5.4.9		N10-formyl-THF = H2O + 5,10-methenyl-THF
LmjF26.2240*	kynureninase, putative	4	3.7.1.3		H2O + kynurenine = L-alanine + anthranilate
LmjF26.2240*	kynureninase, putative	4	3.7.1.3		3-hydroxy-L-kynurenine + H2O = 3-hydroxy-anthranilate + L-alanine
LmjF26.2280	nitrilase, putative	4	3.5.5.1		indole-3-acetonitrile + 2 H2O = ammonia + indole-3-acetate
LmjF27.2410	glucuronate reductase	4	1.1.1.19		NADPH + glucuronate = NADP+ + L-gulonate
LmjF28.0140	pantothenate kinase subunit, putative	4	2.7.1.33		pantothenate + ATP = D-4'-phosphopantothenate + ADP
LmjF28.1230	gulonolactonase, putative	4			L-gulonate = L-gulono-1,4-lactone + H2O
LmjF30.1250*	pyridoxal kinase, putative	4	2.7.1.35		ATP + pyridoxal = ADP + pyridoxal 5'-phosphate
LmjF30.1250*	pyridoxal kinase, putative	4	2.7.1.35		ATP + pyridoxamine = ADP + pyridoxamine 5'-phosphate
LmjF30.2600	c-1-tetrahydrofolate synthase, cytoplasmic, putative	4	6.3.4.3		ATP + formate + tetrahydrofolate = ADP + phosphate + N10-formyl-THF
LmjF31.1070	biotin/lipoate protein ligase-like protein	4	6.3.4.15		BCCP (monomer) + biotin + ATP = diphosphate + AMP + biotin-BCCP (monomer)
LmjF32.1670	NAD+ synthase, putative	4	6.3.5.1		ATP + deamido-NAD + L-glutamine + H2O = L-glutamate + AMP + diphosphate + NAD+
LmjF33.0240	thiol-dependent reductase 1	4		N	dehydro-erythro-ascorbate + 2 glutathione = glutathione disulfide + D-erythro-ascorbate
LmjF34.0070*	ascorbate peroxidase	4	1.11.1.11	N	2 L-ascorbate + H2O2 = 2 monodehydroascorbate + 2 H2O
LmjF34.0070*	ascorbate peroxidase	4		N	D-erythro-ascorbate + H2O2 = dehydro-erythro-ascorbate + H2O
LmjF35.4250	3-demethylubiquinone-9 3-methyltransferase, putative	4	2.1.1.64		S-adenosyl-L-methionine + 3-demethylubiquinone-9 = S-adenosyl-L-homocysteine + ubiquinone-9
LmjF36.2610*	folylpolyglutamate synthetase	4	6.3.2.17		ATP + tetrahydropteroyl-[gamma-Glu](n) + L-glutamate = ADP + phosphate + tetrahydropteroyl-[gamma-Glu](n+1)
LmjF36.2610*	folylpolyglutamate synthetase	4	6.3.2.17		10-formyl-H4PteGlu(n) + L-glutamate + ATP = 10-formyl-H4PteGlu(n+1) + ADP + phosphate
LmjF36.2610*	folylpolyglutamate synthetase	4	6.3.2.17		methylene-H4PteGlu(n) + L-glutamate + ATP = methylene-H4PteGlu(n+1) + phosphate + ADP
LmjF36.6390	methylenetetrahydrofolate reductase	4	1.5.1.20		5,10-methylene-THF + NAD(P)H + H+ = 5-methyl-THF + NAD(P)+
LmjF05.1170*	delta-5 elongase	5			eicosapentaenoate = 7,10,13,16,19-docosapentaenoate
LmjF05.1170*	delta-5 elongase	5			arachidonate = 7,10,13,16-docosatetraenoate
LmjF06.0650	lanosterol synthase	5	5.4.99.7		(S)-2,3-Epoxysqualene = lanosterol
LmjF07.0200	phosphatidylglycerophosphate synthase-like protein	5	2.7.8.5		a CDP-diacylglycerol + sn-glycerol-3-phosphate = an L-1-phosphatidylglycerol-phosphate + CMP
LmjF07.1090*	delta-5 desaturase	5			eicosatetraenoate = eicosapentaenoate
LmjF07.1090*	delta-5 desaturase	5			di-homo-gamma-linolenate = arachidonate
LmjF09.0040	N-acetyl-D-glucosaminylphosphatidylinositol deacetylase	5	3.5.1.89		H2O + 6-(N-acetyl-D-glucosaminyl)-1-phosphatidyl-1D-myo-inositol = acetate + 6-(alpha-D-glucosaminyl)-1-phosphatidyl-1D-myo-inositol
LmjF11.1100	lanosterol 14alpha-demethylase	5	1.14.13.70		lanosterol + O2 + NADPH + H+ = 4,4-dimethyl-5-alpha-cholesta-8,14,24-trien-3-beta-ol + NADP+ + formate
LmjF13.0020	dehydrodolichol-diphosphate synthase	5			a cis,trans-polyisoprenyln-PP + delta3-isopentenyl-PP = diphosphate + cis,trans-polyisoprenyln+1-PP
LmjF13.1620	squalene monooxygenase-like protein	5	1.14.99.7		squalene + NADPH + O2 = (S)-2,3-Epoxysqualene + NADP+ + H2O
LmjF14.0510	stearic acid desaturase, putative	5			stearate = oleate
LmjF14.1200	phosphatidylserine synthase	5	2.7.8.-		an L-1-phosphatidyl-ethanolamine + L-serine = an L-1-phosphatidylserine + ethanolamine
LmjF14.1340*	delta-4 desaturase	5		N	7,10,13,16,19-docosapentaenoate = 4,7,10,13,16,19-docosahexaenoate
LmjF14.1340*	delta-4 desaturase	5		N	7,10,13,16-docosatetraenoate = 4,7,10,13,16-docosapentaenoate
LmjF15.1020	solanesyl-diphosphate synthase	5	2.5.1.-		a trans-polyisoprenyln-PP + delta3-isopentenyl-PP = trans-polyisoprenyln+1-PP + diphosphate
LmjF15.1460	phosphomevalonate kinase-like protein	5	2.7.4.2	N	mevalonate-5P + ATP = mevalonate-5-PP + ADP
LmjF18.0020	diphosphomevalonate decarboxylase, putative	5	4.1.1.33		mevalonate-5-PP + ATP = phosphate + CO2 + delta3-isopentenyl-PP + ADP
LmjF18.0960	GPI18	5	2.4.1.130		mannose-alpha-1-4-glucosaminyl-phosphoinositol + dolichyl beta-D-mannosyl phosphate = mannose-alpha-1-6-mannose-alpha-1-4-glucosaminyl-phosphoinositol + dolichyl-phosphate
LmjF18.1330	cholinephosphate cytidylyltransferase A, putative	5	2.7.7.15	N	phosphoryl-choline + CTP = CDP-choline + diphosphate
LmjF23.1300	lathosterol oxidase-like protein	5	1.14.21.6		5alpha-cholesta-7,24-dien-3beta-ol + O2 + NAD(P)H = 7-dehydrodesmosterol + 2 H2O + NAD(P)+
LmjF30.0120	alkyldihydroxyacetonephosphate synthase	5	2.5.1.26		1-acyl-glycerone 3-phosphate + a long-chain alcohol = 1-alkyl-glycerone 3-phosphate + a long chain carboxylate
LmjF30.2030	GPI14; glycosylphosphatidylinositol-alpha 1,4-mannosyltransferase I	5	2.4.1.130		6-(alpha-D-glucosaminyl)-1-phosphatidyl-1D-myo-inositol + dolichyl-beta-D-mannosyl phosphate = mannose-alpha-1-4-glucosaminyl-phosphoinositol + dolichyl-phosphate
LmjF30.3190	3-hydroxy-3-methylglutaryl-CoA reductase	5	1.1.1.34		2 NADPH + 3-hydroxy-3-methyl-glutaryl-CoA = 2 NADP+ + coenzyme A + (R)-mevalonate
LmjF31.0560	mevalonate kinase, putative	5	2.7.1.36		(R)-mevalonate + ATP = mevalonate-5P + ADP
LmjF31.0590	C-5 sterol desaturase, putative	5		N	episterol + O2 + NADPH = 5,7,24(28)-ergostatrienol + 2 H2O + NADP+
LmjF31.1140	monoglyceride lipase, putative	5	3.1.1.23		H2O + 1-monoacylglycerol = a fatty acid + glycerol
LmjF31.2940*	farnesyltransferase, putative	5	2.5.1.21		2 trans, trans-farnesyl diphosphate = presqualene diphosphate + diphosphate
LmjF31.2940*	farnesyltransferase, putative	5	2.5.1.21		presqualene diphosphate + NAD(P)H = squalene + NAD(P)+ + diphosphate
LmjF32.0890	ethanolamine-phosphate cytidylyltransferase, putative	5	2.7.7.14		phosphoryl-ethanolamine + CTP = CDP-ethanolamine + diphosphate
LmjF32.1160*	delta-6 elongase	5			octadecatetraenoate = eicosatetraenoate
LmjF32.1160*	delta-6 elongase	5			gamma-linolenate = di-homo-gamma-linolenate
LmjF32.1960	1-acyl-sn-glycerol-3-phosphateacyltransferase-l ik eprotein, putative	5	2.3.1.51		a fatty acyl CoA + a 2-lysophosphatidate = an L-phosphatidate + coenzyme A
LmjF33.0680	sterol C-24 reductase, putative	5	1.3.1.71	N	ergosterol + NADP+ = 5,7,22,24(28)-ergostatetraenol + NADPH + H+
LmjF33.2720	beta-ketoacyl-ACP synthase	5	2.3.1.41		malonyl-ACP + an acyl-ACP = a beta-ketoacyl-ACP + CO2
LmjF33.3270	delta-12 desaturase	5		N	oleate = linoleate
LmjF34.1090	dihydroxyacetone phosphate acyltransferase	5	2.3.1.42		an acyl-CoA + dihydroxy-acetone-phosphate = 1-acyl-glycerone 3-phosphate + coenzyme A
LmjF34.2110	cardiolipin synthetase, putative	5	2.7.8.-	N	2 an L-1-phosphatidyl-glycerol = cardiolipin + glycerol
LmjF35.4590	phosphatidylserine decarboxylase, putative	5	4.1.1.65		an L-1-phosphatidylserine = an L-1-phosphatidyl-ethanolamine + CO2
LmjF35.5330	isomerase, putative	5	5.3.3.2	N	delta3-isopentenyl-PP = dimethylallyl-PP
LmjF36.5900	aminoalcoholphosphotransferase, putative	5	2.7.8.1		a 1,2-diacylglycerol + CDP-ethanolamine = an L-1-phosphatidyl-ethanolamine + CMP
LmjF36.6950*	delta-6 desaturase	5		N	linoleate = gamma-linolenate
LmjF36.6950*	delta-6 desaturase	5		N	linolenate = octadecatetraenoate
LmjF34.3740**	serine palmitoyltransferase complex SPT1 subunit	5	2.3.1.50		L-serine + palmitoyl CoA = CO2 + 3-dehydrosphinganine + coenzyme A
LmjF35.0320**	serine palmitoyltransferase complex SPT2 subunit	5	2.3.1.50		L-serine + palmitoyl CoA = CO2 + 3-dehydrosphinganine + coenzyme A
LmjF07.0805	N-acetylglucosamine-phosphate mutase, putative	6	5.4.2.3		N-acetyl-D-glucosamine-6-phosphate = N-acetyl-glucosamine-1-phosphate
LmjF12.0160	ALG9	6			(mannosyl)6-(N-acetylglucosaminyl)2-diphosphodolichol + dolichyl beta-D-mannosyl phosphate = (mannosyl)7-(N-acetylglucosaminyl)2-diphosphodolichol + dolichyl-phosphate
LmjF14.1360	myo-inositol 1-phosphate synthase	6	5.5.1.4		beta-D-glucose-6-phosphate = D-myo-inositol (3)-monophosphate
LmjF18.0900	ALG1	6	2.4.1.142		(N-acetylglucosaminyl)2-diphosphodolichol + GDP-D-mannose = mannosyl-(N-acetylglucosaminyl)2-diphosphodolichol + GDP
LmjF33.2520	UDP-N-acetylglucosamine pyrophosphorylase, putative	6	2.7.7.23		N-acetyl-glucosamine-1-phosphate + UTP = UDP-N-acetyl-D-glucosamine + diphosphate
LmjF34.2420*	ALG2	6			(mannosyl)2-(N-acetylglucosaminyl)2-diphosphodolichol + GDP-D-mannose = (mannosyl)3-(N-acetylglucosaminyl)2-diphosphodolichol + GDP
LmjF34.2420*	ALG2	6	2.4.1.132		mannosyl-(N-acetylglucosaminyl)2-diphosphodolichol + GDP-D-mannose = (mannosyl)2-(N-acetylglucosaminyl)2-diphosphodolichol + GDP
LmjF35.5250*	ALG11	6			(mannosyl)3-(N-acetylglucosaminyl)2-diphosphodolichol + GDP-D-mannose = (mannosyl)4-(N-acetylglucosaminyl)2-diphosphodolichol + GDP
LmjF35.5250*	ALG11	6			(mannosyl)4-(N-acetylglucosaminyl)2-diphosphodolichol + GDP-D-mannose = (mannosyl)5-(N-acetylglucosaminyl)2-diphosphodolichol + GDP
LmjF36.0220	dolicholphosphate-mannose synthase	6	2.4.1.83		dolichyl-phosphate + GDP-D-mannose = dolichyl beta-D-mannosyl phosphate + GDP
LmjF36.0260	xylulokinase, putative	6	2.7.1.17	N	D-xylulose + ATP = D-xylulose-5-phosphate + ADP
LmjF36.1200	GPI10	6	2.4.1.130		mannose-alpha-1-6-mannose-alpha-1-4-glucosaminyl-phosphoinositol + dolichyl beta-D-mannosyl phosphate = mannose-alpha-1-2-mannose-alpha-1-6-mannose-alpha-1-4-glucosaminyl-phosphoinositol + dolichyl-phosphate
LmjF36.2040	ALG3	6		N	(mannosyl)5-(N-acetylglucosaminyl)2-diphosphodolichol + dolichyl β-D-mannosyl phosphate = (mannosyl)6-(N-acetylglucosaminyl)2-diphosphodolichol + dolichyl-phosphate
LmjF36.4180	UDP-N-acetylglucosamine--dolichyl-phosphate N-acetylglucosaminephosphotransferase$UDP-N-acetylglucosamine--dolichyl-phosphaten-ac et ylglucosaminephosphotransferase	6	2.7.8.15		dolichyl-phosphate + UDP-N-acetyl-D-glucosamine = N-acetylglucosaminyl-diphosphodolichol + UMP
LmjF18.0360**	GPI8; GPI transamidase complex subunit	6			a protein + ethanolamine-phosphate-6-mannose-alpha-1-2-mannose-alpha-1-6-mannose-alpha-1-4-glucosaminyl-phosphoinositol = a protein-GPI anchor
LmjF21.1810**	GAA1; GPI transamidase complex subunit	6		N	a protein + ethanolamine-phosphate-6-mannose-alpha-1-2-mannose-alpha-1-6-mannose-alpha-1-4-glucosaminyl-phosphoinositol = a protein-GPI anchor
LmjF32.2560**	TTA1; GPI transamidase complex subunit	6		N	a protein + ethanolamine-phosphate-6-mannose-alpha-1-2-mannose-alpha-1-6-mannose-alpha-1-4-glucosaminyl-phosphoinositol = a protein-GPI anchor
LmjF34.2730**	GPI16; GPI transamidase complex subunit	6		N	a protein + ethanolamine-phosphate-6-mannose-alpha-1-2-mannose-alpha-1-6-mannose-alpha-1-4-glucosaminyl-phosphoinositol = a protein-GPI anchor
LmjF36.0650**	TTA2; GPI transamidase complex subunit	6		N	a protein + ethanolamine-phosphate-6-mannose-alpha-1-2-mannose-alpha-1-6-mannose-alpha-1-4-glucosaminyl-phosphoinositol = a protein-GPI anchor
* Enzymes catalysing two or more reactions
** Subunits of an enzyme complex
*** Enzyme classes are as follows:
1	Central carbon metabolism
2	Amino acid, polyamine, thiol metabolism
3	Nucleotide metabolism
4	Vitamins, cofactors
5	Lipid metabolism
6	Other carbohydrate metabolism
† Shown are the Leishmania enzymes that do not have a human orthologue according to TDR Targets (which uses orthologue groupings from OrthoMCL v1.2).
